# Supplementary material for: Interaction between Six Waxy Components in Summer Black Grapes (Vitis vinifera) and Mancozeb and Its Effect on the Residue of Mancozeb
Source: Int J Mol Sci. 2023 Apr 22;24(9):7705. doi: 10.3390/ijms24097705 (PMC10178566; doi:10.3390/ijms24097705)
Supplement: Supplementary file 1 [file ijms-24-07705-s001.zip]

Archive with 1 entries (1 files):
- ijms-2327348-supplementary.pdf
